# Supplementary material for: Clinical and Pathological Features and Gene Expression Profiles of Clinically Aggressive Papillary Thyroid Carcinomas
Source: Endocr Pathol. 2023 May 19;34(3):298–310. doi: 10.1007/s12022-023-09769-x (PMC10511602; doi:10.1007/s12022-023-09769-x)
Supplement: Supplementary file 4 — Supplementary file4 (XLSX 18 KB) [file 12022_2023_9769_MOESM4_ESM.xlsx]

## Sheet: Supp Table 3
	Log2 fold change	std error (log2)	Lower confidence limit (log2)	Upper confidence limit (log2)	Linear fold change	Lower confidence limit (linear)	Upper confidence limit (linear)	P-value	BY*.p.value	Gene.sets
RXRG-mRNA	5.57	0.507	4.58	6.57	47.6	23.9	94.8	1.15e-11	4.34e-08	Transcriptional Misregulation
RASA4-mRNA	1.85	0.219	1.42	2.28	3.6	2.67	4.85	3.71e-09	7.02e-06	Ras
DUSP4-mRNA	3.65	0.448	2.78	4.53	12.6	6.85	23.1	6.96e-09	8.77e-06	MAPK
COL1A1-mRNA	4.27	0.545	3.2	5.34	19.3	9.2	40.5	1.58e-08	1.49e-05	PI3K
ATRX-mRNA	1.25	0.166	0.929	1.58	2.39	1.9	2.99	3.16e-08	1.8e-05	Driver Gene
PDGFC-mRNA	1.03	0.137	0.762	1.3	2.04	1.7	2.46	3.39e-08	1.8e-05	PI3K, Ras
CBL-mRNA	1.54	0.206	1.14	1.95	2.92	2.2	3.86	3.78e-08	1.8e-05	Driver Gene, JAK-STAT
RIN1-mRNA	2.98	0.399	2.2	3.76	7.9	4.6	13.6	3.82e-08	1.8e-05	Ras
HMGA2-mRNA	5.64	0.773	4.12	7.16	49.8	17.4	143	6.14e-08	2.39e-05	Transcriptional Misregulation
FN1-mRNA	4.21	0.579	3.08	5.35	18.6	8.45	40.7	6.33e-08	2.39e-05	PI3K
ETV4-mRNA	3.28	0.466	2.37	4.2	9.74	5.17	18.3	1.14e-07	3.91e-05	Transcriptional Misregulation
INHBB-mRNA	2.28	0.329	1.63	2.92	4.85	3.1	7.59	1.6e-07	4.89e-05	TGF-beta
COMP-mRNA	3.78	0.549	2.7	4.85	13.7	6.5	28.9	1.78e-07	4.89e-05	PI3K
BCL2L1-mRNA	1.59	0.231	1.14	2.04	3.01	2.2	4.12	1.81e-07	4.89e-05	Cell Cycle - Apoptosis, JAK-STAT, PI3K, Ras, Transcriptional Misregulation
GNAQ-mRNA	0.708	0.105	0.502	0.914	1.63	1.42	1.88	2.54e-07	6.41e-05	Driver Gene
TGFB1-mRNA	2.22	0.33	1.57	2.86	4.65	2.97	7.28	2.79e-07	6.53e-05	Cell Cycle - Apoptosis, MAPK, TGF-beta
SFN-mRNA	4.1	0.613	2.9	5.3	17.1	7.45	39.4	2.94e-07	6.53e-05	Cell Cycle - Apoptosis
BID-mRNA	2.24	0.337	1.58	2.91	4.74	3	7.49	3.2e-07	6.73e-05	Cell Cycle - Apoptosis
PDGFA-mRNA	1.95	0.297	1.37	2.53	3.86	2.58	5.77	4.02e-07	7.99e-05	MAPK, PI3K, Ras, Transcriptional Misregulation
RUNX1-mRNA	2.61	0.4	1.83	3.39	6.11	3.55	10.5	4.53e-07	8.56e-05	Driver Gene, Transcriptional Misregulation
LAMB3-mRNA	4.66	0.742	3.2	6.11	25.3	9.22	69.2	8.66e-07	0.000156	PI3K
TRAF7-mRNA	1	0.163	0.682	1.32	2	1.6	2.5	1.27e-06	0.000219	Driver Gene
KRAS-mRNA	1.09	0.178	0.74	1.44	2.13	1.67	2.71	1.36e-06	0.000219	Driver Gene, MAPK, PI3K, Ras
LAT-mRNA	1.51	0.248	1.03	2	2.85	2.04	3.99	1.39e-06	0.000219	Ras
PIK3R2-mRNA	1.43	0.239	0.965	1.9	2.7	1.95	3.73	1.8e-06	0.000273	Cell Cycle - Apoptosis, JAK-STAT, PI3K, Ras
JAG2-mRNA	1.11	0.186	0.747	1.48	2.16	1.68	2.78	1.97e-06	0.000279	Notch
PPP3CB-mRNA	1.17	0.195	0.783	1.55	2.24	1.72	2.93	2.01e-06	0.000279	Cell Cycle - Apoptosis, MAPK, Wnt
SMAD2-mRNA	0.989	0.166	0.663	1.31	1.98	1.58	2.49	2.09e-06	0.000279	Cell Cycle - Apoptosis, Driver Gene, TGF-beta
TLR2-mRNA	1.97	0.331	1.32	2.62	3.91	2.49	6.13	2.14e-06	0.000279	PI3K
PML-mRNA	1.24	0.211	0.822	1.65	2.35	1.77	3.14	2.68e-06	0.000338	Transcriptional Misregulation
MCM7-mRNA	0.683	0.121	0.447	0.92	1.61	1.36	1.89	4.59e-06	0.00056	Cell Cycle - Apoptosis
MYD88-mRNA	1.55	0.274	1.01	2.08	2.92	2.01	4.23	4.79e-06	0.000566	Cell Cycle - Apoptosis, Driver Gene
EPOR-mRNA	1.69	0.302	1.1	2.28	3.23	2.14	4.86	5.27e-06	0.000603	JAK-STAT, PI3K
ASXL1-mRNA	-0.738	0.132	-0.997	-0.479	0.6	0.501	0.717	5.6e-06	0.000622	Driver Gene
TIAM1-mRNA	2.46	0.444	1.59	3.33	5.51	3.01	10.1	6.27e-06	0.000678	Ras
COL1A2-mRNA	1.66	0.307	1.06	2.26	3.16	2.08	4.8	9.17e-06	0.000963	PI3K
DTX4-mRNA	2.3	0.427	1.46	3.14	4.93	2.76	8.81	9.73e-06	0.000994	Notch
AMER1-mRNA	1.26	0.235	0.795	1.72	2.39	1.74	3.29	1.09e-05	0.00108	Driver Gene
CIC-mRNA	0.905	0.17	0.572	1.24	1.87	1.49	2.36	1.13e-05	0.00109	Driver Gene
CCND3-mRNA	1.03	0.195	0.649	1.41	2.04	1.57	2.66	1.24e-05	0.00117	Cell Cycle - Apoptosis, JAK-STAT, PI3K, Wnt
SP1-mRNA	0.82	0.156	0.515	1.13	1.77	1.43	2.18	1.36e-05	0.00125	TGF-beta, Transcriptional Misregulation
POLD4-mRNA	0.848	0.162	0.531	1.17	1.8	1.44	2.24	1.46e-05	0.00131	DNA Damage - Repair
CACNB3-mRNA	1.29	0.25	0.798	1.78	2.44	1.74	3.43	1.83e-05	0.00157	MAPK
MET-mRNA	1.9	0.369	1.18	2.62	3.73	2.26	6.15	1.83e-05	0.00157	Driver Gene, PI3K, Ras, Transcriptional Misregulation
H2AFX-mRNA	1.02	0.199	0.632	1.41	2.03	1.55	2.66	1.93e-05	0.00162	DNA Damage - Repair
GSK3B-mRNA	0.686	0.136	0.419	0.953	1.61	1.34	1.94	2.54e-05	0.00209	Cell Cycle - Apoptosis, Hedgehog, PI3K, Wnt
STK11-mRNA	0.939	0.187	0.571	1.31	1.92	1.49	2.47	2.71e-05	0.00218	Driver Gene, PI3K
MAP3K1-mRNA	0.738	0.149	0.446	1.03	1.67	1.36	2.04	3.15e-05	0.00248	Driver Gene, MAPK
TPO-mRNA	-2.21	0.451	-3.09	-1.33	0.216	0.117	0.399	3.63e-05	0.0028	JAK-STAT
SFRP4-mRNA	1.66	0.342	0.992	2.33	3.17	1.99	5.04	4.07e-05	0.00308	Wnt
SMAD3-mRNA	0.897	0.186	0.533	1.26	1.86	1.45	2.4	4.53e-05	0.00335	Cell Cycle - Apoptosis, TGF-beta, Wnt
ARID2-mRNA	0.574	0.12	0.34	0.809	1.49	1.27	1.75	4.73e-05	0.00344	Driver Gene
SPP1-mRNA	3.81	0.801	2.24	5.38	14.1	4.73	41.7	5.33e-05	0.0038	PI3K
SOS2-mRNA	0.606	0.128	0.356	0.856	1.52	1.28	1.81	5.48e-05	0.00383	JAK-STAT, MAPK, PI3K, Ras
OSM-mRNA	2.81	0.593	1.65	3.97	7.02	3.13	15.7	5.67e-05	0.00385	JAK-STAT, PI3K
CDKN2D-mRNA	1.57	0.332	0.922	2.22	2.98	1.89	4.67	5.72e-05	0.00385	Cell Cycle - Apoptosis
POLR2J-mRNA	0.812	0.172	0.476	1.15	1.76	1.39	2.22	5.81e-05	0.00385	DNA Damage - Repair
SMARCB1-mRNA	0.912	0.194	0.532	1.29	1.88	1.45	2.45	6.2e-05	0.00404	Driver Gene
ATM-mRNA	0.936	0.2	0.544	1.33	1.91	1.46	2.51	6.54e-05	0.00419	Cell Cycle - Apoptosis, DNA Damage - Repair, Driver Gene, Transcriptional Misregulation
MAD2L2-mRNA	0.93	0.2	0.538	1.32	1.91	1.45	2.5	7.25e-05	0.00457	Cell Cycle - Apoptosis, DNA Damage - Repair
PRKDC-mRNA	0.705	0.153	0.406	1.01	1.63	1.32	2.01	7.97e-05	0.00488	Cell Cycle - Apoptosis, DNA Damage - Repair
ITGB4-mRNA	1.67	0.362	0.961	2.38	3.18	1.95	5.21	8e-05	0.00488	PI3K
NUPR1-mRNA	-1.24	0.27	-1.77	-0.709	0.424	0.294	0.612	8.49e-05	0.00495	Transcriptional Misregulation
VHL-mRNA	0.737	0.161	0.422	1.05	1.67	1.34	2.07	8.54e-05	0.00495	Driver Gene
CDK6-mRNA	1	0.218	0.573	1.43	2	1.49	2.69	8.55e-05	0.00495	Cell Cycle - Apoptosis, PI3K
DUSP5-mRNA	2.03	0.442	1.16	2.89	4.07	2.23	7.42	8.65e-05	0.00495	MAPK
AXIN1-mRNA	0.805	0.176	0.46	1.15	1.75	1.38	2.22	8.95e-05	0.00505	Driver Gene, Wnt
TSHR-mRNA	-1.24	0.274	-1.78	-0.704	0.423	0.292	0.614	0.000101	0.00559	Driver Gene
FLT1-mRNA	-1.6	0.358	-2.31	-0.902	0.329	0.202	0.535	0.000115	0.00628	PI3K, Ras, Transcriptional Misregulation
JAK3-mRNA	2.2	0.492	1.24	3.16	4.59	2.35	8.97	0.000118	0.00636	Driver Gene, JAK-STAT, PI3K
RAC2-mRNA	2.35	0.526	1.32	3.38	5.09	2.49	10.4	0.00012	0.00638	MAPK, Ras, Wnt
MEN1-mRNA	0.73	0.164	0.407	1.05	1.66	1.33	2.07	0.000129	0.00678	Driver Gene, Transcriptional Misregulation
PLAU-mRNA	2.66	0.601	1.48	3.84	6.33	2.8	14.3	0.000131	0.0068	Transcriptional Misregulation
HMGA1-mRNA	1.31	0.299	0.728	1.9	2.49	1.66	3.74	0.000147	0.0075	Chromatin Modification
HDAC4-mRNA	-1.47	0.335	-2.12	-0.808	0.362	0.23	0.571	0.000154	0.00777	Chromatin Modification
SGK2-mRNA	1.71	0.392	0.942	2.48	3.27	1.92	5.57	0.000157	0.00781	PI3K
CACNA2D1-mRNA	-0.504	0.116	-0.731	-0.277	0.705	0.602	0.825	0.000163	0.00799	MAPK
JUN-mRNA	-1.47	0.339	-2.14	-0.808	0.361	0.228	0.571	0.000165	0.00799	MAPK, Wnt
ALK-mRNA	2.09	0.481	1.14	3.03	4.25	2.21	8.17	0.000168	0.00802	Driver Gene
MLF1-mRNA	-1.39	0.32	-2.02	-0.761	0.382	0.247	0.59	0.00017	0.00802	Transcriptional Misregulation
PIM1-mRNA	1.9	0.441	1.04	2.77	3.74	2.06	6.81	0.000178	0.00824	JAK-STAT
COL4A4-mRNA	1.01	0.235	0.554	1.47	2.02	1.47	2.78	0.000179	0.00824	PI3K
HDAC5-mRNA	0.588	0.137	0.32	0.856	1.5	1.25	1.81	0.00019	0.00865	Chromatin Modification
CDC25B-mRNA	1.04	0.244	0.564	1.52	2.06	1.48	2.87	0.000201	0.00901	Cell Cycle - Apoptosis, MAPK
IL2RB-mRNA	2.49	0.584	1.35	3.64	5.63	2.55	12.4	0.000203	0.00901	JAK-STAT, PI3K, Transcriptional Misregulation
BAIAP3-mRNA	2.26	0.53	1.22	3.3	4.79	2.33	9.84	0.000207	0.00908	Transcriptional Misregulation
HSPB1-mRNA	1.12	0.263	0.603	1.64	2.17	1.52	3.11	0.000216	0.00937	MAPK
ITGA2-mRNA	2.03	0.479	1.09	2.96	4.07	2.13	7.8	0.000224	0.00957	PI3K
LAMA5-mRNA	1.17	0.276	0.627	1.71	2.25	1.54	3.27	0.000225	0.00957	PI3K
*BY- Benjamini-Yekutieli
