# Supplementary material for: Clinical and Pathological Features and Gene Expression Profiles of Clinically Aggressive Papillary Thyroid Carcinomas
Source: Endocr Pathol. 2023 May 19;34(3):298–310. doi: 10.1007/s12022-023-09769-x (PMC10511602; doi:10.1007/s12022-023-09769-x)
Supplement: Supplementary file 5 — Supplementary file5 (XLSX 14 KB) [file 12022_2023_9769_MOESM5_ESM.xlsx]

## Sheet: Supp Table 2
	Log2 fold change	std error (log2)	Lower confidence limit (log2)	Upper confidence limit (log2)	Linear fold change	Lower confidence limit (linear)	Upper confidence limit (linear)	P-value	BY*.p.value	Gene.sets
ATRX-mRNA	1.19	0.123	0.947	1.43	2.28	1.93	2.7	2.17e-10	6.41e-07	Driver Gene
RXRG-mRNA	5.51	0.584	4.37	6.66	45.6	20.6	101	3.36e-10	6.41e-07	Transcriptional Misregulation
COL1A1-mRNA	4.67	0.61	3.47	5.87	25.5	11.1	58.3	2.44e-08	3.1e-05	PI3K
EPOR-mRNA	1.89	0.254	1.4	2.39	3.71	2.63	5.24	3.96e-08	3.21e-05	JAK-STAT, PI3K
TGFB1-mRNA	2.2	0.295	1.62	2.78	4.59	3.07	6.85	4.22e-08	3.21e-05	Cell Cycle - Apoptosis, MAPK, TGF-beta
PML-mRNA	1.4	0.196	1.02	1.79	2.65	2.03	3.45	8.49e-08	5.39e-05	Transcriptional Misregulation
PPP3CB-mRNA	1.23	0.177	0.885	1.58	2.35	1.85	2.99	1.43e-07	7.8e-05	Cell Cycle - Apoptosis, MAPK, Wnt
TRAF7-mRNA	1.04	0.153	0.737	1.34	2.05	1.67	2.53	2.41e-07	0.000104	Driver Gene
STK11-mRNA	0.998	0.148	0.709	1.29	2	1.63	2.44	2.45e-07	0.000104	Driver Gene, PI3K
HMGA2-mRNA	5.43	0.811	3.84	7.02	43	14.3	129	2.89e-07	0.00011	Transcriptional Misregulation
FN1-mRNA	4.35	0.662	3.06	5.65	20.5	8.32	50.3	3.91e-07	0.000135	PI3K
ETV4-mRNA	3.32	0.522	2.3	4.35	10	4.93	20.3	6.86e-07	0.000218	Transcriptional Misregulation
RASA4-mRNA	1.63	0.26	1.12	2.14	3.09	2.17	4.39	9.27e-07	0.000255	Ras
COMP-mRNA	3.71	0.593	2.54	4.87	13	5.83	29.2	9.37e-07	0.000255	PI3K
RIN1-mRNA	2.91	0.499	1.93	3.89	7.52	3.82	14.8	2.86e-06	0.000726	Ras
LAMB3-mRNA	4.91	0.866	3.21	6.61	30.1	9.26	97.5	4.49e-06	0.00107	PI3K
CACNB3-mRNA	1.26	0.232	0.802	1.71	2.39	1.74	3.27	8.71e-06	0.00195	MAPK
DTX4-mRNA	2.44	0.455	1.55	3.33	5.43	2.92	10.1	1.05e-05	0.00222	Notch
DUSP4-mRNA	2.95	0.555	1.86	4.04	7.74	3.64	16.4	1.15e-05	0.00231	MAPK
BCL2L1-mRNA	1.5	0.283	0.943	2.05	2.83	1.92	4.15	1.27e-05	0.00242	Cell Cycle - Apoptosis, JAK-STAT, PI3K, Ras, Transcriptional Misregulation
BID-mRNA	1.85	0.36	1.14	2.56	3.61	2.21	5.88	1.89e-05	0.00343	Cell Cycle - Apoptosis
MET-mRNA	2	0.391	1.23	2.76	4	2.35	6.79	2.03e-05	0.00352	Driver Gene, PI3K, Ras, Transcriptional Misregulation
INHBB-mRNA	2.12	0.419	1.3	2.94	4.35	2.46	7.68	2.32e-05	0.00385	TGF-beta
JAG2-mRNA	1.04	0.211	0.621	1.45	2.05	1.54	2.73	3.65e-05	0.00562	Notch
SMAD2-mRNA	0.985	0.203	0.587	1.38	1.98	1.5	2.61	4.15e-05	0.00562	Cell Cycle - Apoptosis, Driver Gene, TGF-beta
HSPB1-mRNA	1.28	0.265	0.764	1.8	2.43	1.7	3.49	4.23e-05	0.00562	MAPK
HDAC4-mRNA	-1.74	0.358	-2.44	-1.03	0.3	0.185	0.489	4.24e-05	0.00562	Chromatin Modification
PKMYT1-mRNA	3	0.619	1.78	4.21	7.98	3.44	18.5	4.25e-05	0.00562	Cell Cycle - Apoptosis
MCM7-mRNA	0.72	0.149	0.428	1.01	1.65	1.35	2.02	4.28e-05	0.00562	Cell Cycle - Apoptosis
WNT10A-mRNA	4.12	0.861	2.43	5.81	17.4	5.41	56	4.94e-05	0.0061	Hedgehog, Wnt
TIAM1-mRNA	2.34	0.489	1.38	3.3	5.06	2.6	9.84	5.03e-05	0.0061	Ras
LAT-mRNA	1.78	0.373	1.05	2.51	3.44	2.07	5.71	5.12e-05	0.0061	Ras
GLI3-mRNA	-0.966	0.205	-1.37	-0.564	0.512	0.388	0.676	6.1e-05	0.00704	Hedgehog
SFN-mRNA	4.09	0.871	2.39	5.8	17.1	5.23	55.8	6.28e-05	0.00704	Cell Cycle - Apoptosis
TLR2-mRNA	2.44	0.523	1.41	3.46	5.41	2.66	11	7.03e-05	0.00751	PI3K
BAIAP3-mRNA	2.27	0.488	1.31	3.23	4.82	2.49	9.36	7.1e-05	0.00751	Transcriptional Misregulation
CBL-mRNA	1.64	0.352	0.945	2.33	3.11	1.93	5.02	7.38e-05	0.00755	Driver Gene, JAK-STAT
PDGFA-mRNA	1.69	0.364	0.975	2.4	3.22	1.97	5.29	7.52e-05	0.00755	MAPK, PI3K, Ras, Transcriptional Misregulation
ITGB4-mRNA	1.8	0.396	1.03	2.58	3.49	2.04	5.97	9.5e-05	0.00928	PI3K
RUNX1-mRNA	2.61	0.578	1.48	3.74	6.11	2.79	13.4	0.000103	0.00985	Driver Gene, Transcriptional Misregulation
MLF1-mRNA	-1.97	0.437	-2.83	-1.11	0.256	0.141	0.463	0.000108	0.01	Transcriptional Misregulation
*BY-Benjamini-Yekutieli
